# Supplementary material for: Prognostic Value of Neutrophil-to-Eosinophil Ratio (NER) in Cancer: A Systematic Review and Meta-Analysis
Source: Cancers (Basel). 2024 Oct 31;16(21):3689. doi: 10.3390/cancers16213689 (PMC11545344; doi:10.3390/cancers16213689)
Supplement: Supplementary file 1 [file cancers-16-03689-s001.zip]

Archive with 1 entries (1 files):
- supplementary-figure S1.pdf
